# Supplementary material for: Beyond the SAFE strategy: Systematic review and meta-analysis of prevalence and associated factors of active trachoma among children in Ethiopia
Source: PLoS One. 2025 Feb 20;20(2):e0312024. doi: 10.1371/journal.pone.0312024 (PMC11841906; doi:10.1371/journal.pone.0312024)
Supplement: S2 File — (XLSX) [file pone.0312024.s002.xlsx]

## Sheet: Sheet1
	Authors	Study Peried	P. year	Source of Data	Region	Study design	Study setting/base	population	Sample Size	response rate	prevalence	SE of prevalence	fly-eye contact	lb fly	Ubfly	LogLBfly	Logubfly	Logorfly	Slogorfly	no of children	lbno	ubno	Loglbno	Logubno	Logorno	Slogor no	frequency of face washing	lbfreq	ubfreq	Loglbfreq	Logubfreq	Logorfreq	Slogorfreq	soap using	lbsoap	ubsoap	Loglbsoap	Logubsoap	Logosoap	Slogorsoap	facial uncleanliness	lbunclean	ubunclean	Loglbunclean	Logubunclean	Logorunclean	Slogorunclean	latrine un-utilization	lblat
	melkie et al.	october to november,2019	2020	Primary	Amhara	Crossectional	community based	children	690	98.3	8.3	1.05027	3.14	1.43	6.89	0.357674	1.93007	1.14422	0.401122	3.78	1.79	7.98	0.582216	2.07694	1.32972	0.381307	6.31	1.81	21.98	0.593327	3.09013	1.84214	0.63694	3.34	1.37	8.15	0.314811	2.09802	1.20597	0.4549	2.44	1.08	5.5	0.076961	1.70475	0.891998	0.415252
	Asmare et a.	march1 to 30, 2023	2023	Primary	Amhara	Cross-section	community based	children	585	92.3	35.37	1.97677	1.96	1.09	3.53	0.0861777	1.2613	0.672944	0.299776																													5.28	2.88
	Tuke et al.	march 1 to april 30, 2021	2023	Primary	SNNP	Cross-section	community based	children	538	99.6	29.2	1.96027																						1.85	1.1	3.07	0.0953102	1.12168	0.615186	0.261828								3.7	1.6
	Getachew et al.	march 1 to june 30,2021 March 30, 2018. March 30, 2018	2023	Primary	SNNP	Cross-section	community based	children	1292	97.87	44.1	1.38132	16.26	9.93	26.64	2.29556	3.28241	2.78871	0.251748
	Genet et al.	september 20 to october 29,2019	2022	primary	Amhara	cross-sectional	community based	children	704	97.8	6	0.895062	2.59	1.11	6.03	0.10436	1.79675	0.951658	0.431731																													4.29	1.96
	Alambo et al.	september 1 to 31,2018	2020	primary	SNNP	cross-sectional	community based	children	586	96.2	37.9	2.00409																																				6.88	2.13
	Mekonnen et al.	december 24 to 26,2019	2022	primary	SNNP	cross-sectional	community based	children	178	95.6	21.91	3.10034	3.42	1.43	8.17	0.357674	2.10047	1.22964	0.44459								3.06	1.27	7.37	0.239017	1.99742	1.11841	0.448572	4.56	1.56	13.54	0.444686	2.60565	1.51732	0.551266	3.99	1.42	11.15	0.350657	2.41144	1.38379	0.52571
	Shimelash et al.	April 1–30, 2019	2022	primary	Amhara	cross-sectional	community based	children	401	98.25	9.9	1.49145								3.4	1.22	9.49	0.198851	2.25024	1.22378	0.523313								4.48	1.46	13.72	0.378436	2.61885	1.49962	0.571535	23.93	8.25	69.38	2.11021	4.2396	3.17513	0.543211	5.18	1.96
	Belsti et al.	March 5 to 25, 2019	2021	primary	SNNP	cross-sectional	community based	children	620	98.39	21.6	1.65268								2.04	1.13	3.7	0.122218	1.30833	0.71295	0.30258																						4.12	2
	Abdilwohab et al.	May 01 to June 16, 2019	2020	primary	SNNP	cross-sectional	community based	children	831	91.6	17.8	1.32692																													3.5	2.12	5.97	0.751416	1.78675	1.25276	0.264115	2.5	1.63
	Ayelgn et al.	April to May 2018	2021	primary	Amhara	cross-sectional	community based	children	792	94.9	11.8	1.14634															5.3	1.2	26.6	0.182322	3.28091	1.66771	0.790457															3.2	1.5
	Kedir et al.	February 15 to March 13	2021	primary	SNNP	cross-sectional	community based	children	589	95.2	29.4	1.87723															7	3.3	15	1.19392	2.70805	1.94591	0.386257
	AbdurahmanI	11th April and 25th June 2018	2023	primary	oromia	cross-sectional	community based	children	1211	97.2	22.1	1.19232	2.87	1.69	6.46	0.524729	1.86563	1.05431	0.342067
	Yeshitila et al.	August 30 to October 30, 2017	2022	primary	harari	cross-sectional	community based	children	760	97.4	27	1.61041	2.15	1.46	3.16	0.378436	1.15057	0.765468	0.196973																						4.11	2.46	6.87	0.900161	1.92716	1.41342	0.26199	1.22	1.01
	Delelegn et al	June 1–30, 2019	2021	primary	oromia	cross-sectional	community based	children	746	94	17.5	1.39116	6.47	3.36	12.44	1.21194	2.52092	1.86718	0.333922																													2.52	1.5
	Kassaw et al.	March 11, 2017 to April 26, 2107	2020	primary	tigray	cross-sectional	community based	children	596	100	22	1.69682	4.6	2.1	9.9	0.741937	2.29253	1.52606	0.395561								10.6	2.9	37.7	1.06471	3.62966	2.36085	0.654324	4.5	1.8	11.3	0.587787	2.4248	1.50408	0.468627
	Reda et al.	march 1-30,2018	2020	primary	tigray	cross-sectional	community based	children	502	98.5	21.5	1.83359																						5.84	1.87	18.21	0.625938	2.90197	1.76473	0.580621	18.22	4.93	69.32	1.59534	4.23873	2.90252	0.674335
	Seyum et al.	march 1-may 30,2020	2022	Primary	SNNP	cross-sectional	community based	children	1082	NR	20	1.21604
	Miecha et al.	september 1-30,2021	2023	Primary	oromia	cross-sectional	community based	children	29230	NR	10.1	0.176249
	Nash et al	may 1-30,2021	2023	Primary	Amhara	cross-sectional	community based	children	2841	100	11.9	0.607471
[truncated: 33 more columns]
